# Supplementary material for: Strong Intermixing Effects of LFO1−x/STOx toward the Development of Efficient Photoanodes for Photoelectrocatalytic Applications
Source: Nanomaterials (Basel). 2023 Oct 29;13(21):2863. doi: 10.3390/nano13212863 (PMC10649736; doi:10.3390/nano13212863)
Supplement: Supplementary file 1 [file nanomaterials-13-02863-s001.zip]

Archive with 1 entries (1 files):
- nanomaterials-2666910-supplementary.pdf
